# Supplementary material for: Maternal viral load monitoring: Coverage and clinical action at 4 Kenyan hospitals
Source: PLoS One. 2020 May 29;15(5):e0232358. doi: 10.1371/journal.pone.0232358 (PMC7259657; doi:10.1371/journal.pone.0232358)
Supplement: S1 Dataset — (XLS) [file pone.0232358.s001.xls]

## Sheet: Sheet1
PMTCTID	DateofANCEnrollment	AGE	DateofARTInitiation	LMPDate	EDDDate	BaselineVLObtainedDate	BaselineVLResultDate	BaselineVLMomNotifiedDate	BaselineVLClinicalActionTake	NewRegimenIfApplicable2	RepeatVL1ObtainedDate	RepeatVL1ResultDate	RepeatVL1MomNotifiedDate	RepeatVL1ClinicalActionTake	NewRegimenIfApplicable3	RepeatVL2ObtainedDate	RepeatVL2ResultDate	RepeatVL2MomNotifiedDate	RepeatVL2ClinicalActionTake	NewRegimenIfApplicable4	InfantDOB	Site	BaselineResult	Repeat1Result	Repeat2Result	ART_status
2656	2016-09-21	37	2014-09-30	2016-03-16	2016-12-21	2016-09-20	2016-09-28	2016-10-20		TDF/3TC/EFV	2017-09-28										2017-01-27	4	Supressed	Supressed		Previously Initiated
2667	2016-09-21	38	2016-07-25	2016-01-20	2016-10-26	2017-02-13															2016-11-03	4	Supressed			Newly Initiated
2670	2016-09-21	26	2016-08-23	2016-01-16	2016-10-22																	4				Newly Initiated
2692	2016-09-21	35	2015-03-30	2016-05-06	2017-02-10	2017-03-23					2017-09-26										2017-02-10	4	Supressed	Supressed		Previously Initiated
2708	2016-09-21	28	2015-07-21	2016-04-24	2017-01-29																2016-12-14	4				Previously Initiated
2714	2016-09-22	31	2016-06-15	2016-01-29	2016-11-04	2016-06-28	2016-07-10	2016-07-28		TDF/3TC/EFV	2017-11-07	2017-11-14	2017-12-07		TDF/3TC/EFV						2016-11-07	4	Supressed	Supressed		Newly Initiated
2718	2016-09-22	27	2016-06-21	2016-04-01	2017-01-06																2017-01-29	4				Newly Initiated
2719	2016-09-22	20	2016-07-08	2016-03-16	2016-12-21																2016-12-19	4				Newly Initiated
3007	2016-10-12	35	2013-11-12	2016-05-15	2017-02-19	2016-11-11	2016-12-19	2017-01-13	Adherence Counseling	NA	2017-11-08	2017-11-20	2018-01-08	Adherence Counseling	N/A						2017-02-21	1	Supressed	Supressed		Previously Initiated
3008	2016-05-20	31	2016-05-20	2016-03-08	2016-12-13	2017-02-28	2017-04-11	2017-09-29	Adherence Counseling	N/A	2017-09-06	2017-12-09	2017-09-29	Adherence Counseling	N/A						2016-12-06	1	Collect New Sample	Supressed		Newly Initiated
3031	2016-07-12	30	2014-03-15	2016-03-30	2017-01-04	2016-07-12	2016-08-01				2017-08-30	2017-09-25										2	Supressed	Supressed		Previously Initiated
3032	2016-10-13	20	2016-10-13	2016-06-09	2017-03-16																	2				Newly Initiated
3143	2016-09-20	20	2016-09-20	2016-06-26	2017-04-02	2017-04-05	2017-04-16	2017-06-02	Adherence Counseling	N/A	2017-07-18	2017-07-20	2017-09-04	Adherence Counseling	N/A						2017-03-21	1	Unsupressed	Supressed		Newly Initiated
3164	2016-09-15	30	2016-09-15	2016-02-02	2016-11-08	2017-03-20															2016-11-08	1				Newly Initiated
3207	2016-10-25	24	2016-10-25	2016-05-10	2017-02-14																2016-12-03	1				Newly Initiated
3209	2016-10-25	26		2016-06-15	2017-03-22																	2
3210	2016-08-16	27	2013-12-15	2016-04-08	2017-01-13	2016-08-16	2016-08-21				2017-08-03	2017-09-18										2	Supressed	Supressed		Previously Initiated
3211	2016-10-14	25	2016-10-14	2016-05-27	2017-03-03																	2				Newly Initiated
3212	2016-10-17	26	2016-10-17	2016-07-24	2017-04-30																	2				Newly Initiated
3213	2016-10-17	39	2016-10-17	2016-05-11	2017-02-15	2017-05-23	2017-06-19														2017-02-03	2	Supressed			Newly Initiated
3214	2016-10-17	25	2016-10-17	2016-05-15	2017-02-19																	2				Newly Initiated
3215	2016-10-25	26		2016-03-13	2016-12-18																	2
3216	2016-10-25	25		2016-05-20	2017-02-24																	2
3277	2016-10-18	31	2016-10-18	2016-07-12	2017-04-18																	2				Newly Initiated
3279	2017-02-21	35		2016-08-29	2017-06-05	2017-02-21	2017-03-07				2018-02-06	2018-02-14										2	Supressed	Supressed		Previously Initiated
3281	2016-10-26	32	2016-10-24	2016-07-09	2017-04-15	2017-05-11	2017-06-09				2017-11-07	2017-11-23										2	Supressed	Supressed		Newly Initiated
3283	2016-10-25	28	2014-11-19	2016-05-03	2017-02-07	2016-07-14	2016-08-01				2017-01-20	2017-03-02									2016-12-16	2	Unsupressed	Supressed		Previously Initiated
3373	2016-10-25	33	2013-10-18	2016-08-08	2017-05-15	2016-08-26	2016-09-06	2016-10-17	Adherence Counseling	N/A	2017-02-22	2017-04-09	2017-04-21	Adherence Counseling	N/A	2017-10-09					2017-04-24	1	Supressed	Supressed		Previously Initiated
3814	2016-10-26	24	2014-05-12	2016-05-26	2017-03-02	2017-06-07	2017-07-02														2017-03-02	2	Supressed			Previously Initiated
3815	2016-10-26	27	2016-10-26	2016-03-06	2016-12-11																2016-12-08	2				Newly Initiated
3816	2016-10-26	29	2016-12-22	2016-04-02	2017-01-07																2017-01-01	2				Newly Initiated
4220	2016-09-29	30	2015-05-16	2016-01-08	2016-10-14																2016-10-13	4				Previously Initiated
4247	2016-07-18	27	2013-10-02	2016-03-06	2016-12-11	2016-07-18					2017-07-28										2016-12-01	4	Supressed	Supressed		Previously Initiated
4269	2017-01-13	34	2015-07-27	2016-07-19	2017-04-25																2017-03-02	4				Previously Initiated
4270	2016-05-17	30	2016-05-17	2016-01-26	2016-11-01	2016-06-02					2017-07-04										2016-11-01	4	Supressed	Supressed		Newly Initiated
4272	2017-01-13	28	2011-11-09	2016-05-18	2017-02-22	2016-06-26					2017-06-08										2017-02-22	4	Supressed	Supressed		Previously Initiated
4273	2017-01-13	22	2016-01-18	2016-04-15	2017-01-20	2017-09-28															2017-01-20	4	Supressed			Newly Initiated
4682	2016-08-29	26	2016-08-29	2016-06-22	2017-03-29																2017-07-25	3				Newly Initiated
4694	2016-08-22	24	2016-08-22	2016-03-15	2016-12-20																2016-10-04	3				Newly Initiated
4704	2016-10-28	38	2016-10-28	2016-04-27	2017-02-01	2016-11-01		2016-12-08			2017-10-06					2018-01-24		2018-02-07			2017-02-05	3	Supressed	Supressed	Supressed	Newly Initiated
4708	2016-08-02	38	2010-06-29	2016-03-05	2016-12-10	2016-08-02		2016-10-31			2017-01-30		2017-04-20			2017-09-20		2017-11-13	SWITCHED ARV	AZT/3TC/ATVr	2017-02-12	3	Unsupressed	Unsupressed	Unsupressed	Previously Initiated
4713	2016-11-08	30	2016-11-08	2016-05-27	2017-03-03	2016-11-24		2017-01-19	ADHERENCE COUNSELLING DONE		2017-05-15										2017-01-06	3	Supressed	Supressed		Newly Initiated
4758	2016-10-24	31	2016-10-24	2016-03-15	2016-12-20																2016-12-20	3				Newly Initiated
4760	2016-11-30	37	2015-04-08	2016-06-30	2017-04-06	2017-01-19		2017-03-24													2017-02-27	3	Supressed			Previously Initiated
4761	2016-12-20	35	2016-12-20	2016-06-25	2017-04-01	2017-03-16		2017-05-17													2017-04-01	3	Supressed			Newly Initiated
4763	2016-12-21	34	2016-12-21	2016-05-26	2017-03-02	2017-08-25															2017-03-02	3	Unsupressed			Newly Initiated
4764	2016-09-14	34	2015-11-25	2016-06-22	2017-03-29	2016-09-14		2017-02-09			2017-03-09		2017-02-23								2017-03-18	3	Supressed	Supressed		Previously Initiated
4765	2017-08-30	40	2017-01-23	2017-04-19	2018-01-24	2017-08-30		2017-11-02	ADHERENCE COUSELLING		2018-03-20		2018-04-20								2018-01-24	3	Unsupressed	Unsupressed		Newly Initiated
4792	2016-11-18	32	2016-11-18	2016-06-16	2017-03-23	2017-11-02	2017-11-09	2017-12-02													2017-03-26	4	Supressed			Newly Initiated
4793	2017-02-02	24	2016-09-29	2016-06-28	2017-04-04																2017-03-15	4				Newly Initiated
4827	2016-12-21	27	2016-12-21	2016-07-16	2017-04-22	2017-09-06	2017-09-12	2017-10-06	Adherence Counseling	N/A											2017-03-29	1	Supressed			Newly Initiated
4831	2017-02-03	26	2016-10-27	2016-06-13	2017-03-20	2017-11-07	2017-11-16	2017-12-07													2017-02-28	4	Supressed			Newly Initiated
4833	2017-02-03	37	2015-01-22	2016-09-03	2017-06-10	2017-02-03		2017-03-03			2017-09-28					2018-03-13	2018-03-28	2018-04-13			2017-06-13	4	Supressed	Supressed	Supressed	Previously Initiated
4834	2017-01-26	36	2017-01-26	2016-07-20	2017-04-26	2017-09-15	2017-09-20	2017-10-24	Adherence Counseling	N/A											2017-05-11	1	Supressed			Newly Initiated
4835	2016-11-24	25	2016-11-24	2016-08-29	2017-06-05	2017-06-21					2017-11-03	2017-11-09	2017-12-01								2017-04-12	1		Supressed		Newly Initiated
4840	2016-11-09	39	2008-09-05	2016-05-26	2017-03-02	2016-06-14	2016-07-28	2016-09-16	Adherence Counseling	N/A	2017-09-15	2017-09-20	2017-10-24								2017-02-24	1	Unsupressed	Supressed		Previously Initiated
4858	2017-01-03	30	2017-01-03	2016-08-17	2017-05-24	2017-10-24	2017-11-03	2018-01-16	Adherence Counseling	N/A											2017-05-24	1	Supressed			Newly Initiated
4860	2017-01-04	31	2017-01-04	2016-06-20	2017-03-27	2017-09-29	2017-10-05	2017-10-13	Adherence Counseling	N/A											2017-03-28	1	Supressed			Newly Initiated
4861	2017-01-10	25	2013-05-16	2016-07-14	2017-04-20	2016-07-29	2016-08-17	2016-11-25	Adherence Counseling	N/A	2017-08-23	2017-08-30	2017-09-25								2017-04-28	1	Unsupressed	Supressed		Previously Initiated
4862	2017-02-03	30	2013-11-04	2016-09-24	2017-07-01	2017-11-07					2018-01-12										2017-07-13	4	Supressed	Supressed		Previously Initiated
4864	2017-01-11	24	2017-01-11	2016-08-28	2017-06-04	2017-07-19	2017-07-24	2017-08-29	Adherence Counseling	N/A											2017-06-06	1	Supressed			Newly Initiated
4865	2017-02-06	33	2008-09-02	2016-09-29	2017-07-06	2016-11-07					2017-05-25		2017-06-25			2017-11-26		2017-12-27			2017-07-14	4	Supressed	Supressed	Supressed	Previously Initiated
4866	2017-01-16	28	2015-06-15	2016-10-30	2017-08-06	2017-01-16		2017-03-31	Adherence Counseling												2017-06-03	1	Supressed			Previously Initiated
4867	2017-01-11	30	2015-01-15	2016-07-12	2017-04-18	2016-08-17	2016-09-12	2016-10-07	Adherence Counseling		2017-08-23	2017-08-30	2017-09-25								2017-04-12	1	Supressed	Unsupressed		Previously Initiated
4917	2017-01-24	28	2017-01-24	2016-09-08	2017-06-15	2017-08-01		2017-09-01			2018-02-08	2018-02-27	2018-03-08								2017-06-23	4	Supressed	Supressed		Newly Initiated
4924	2017-02-07	31	2014-10-29	2016-10-05	2017-07-12	2016-10-11	2016-10-26	2016-11-12			2017-10-05	2017-10-13	2017-11-05			2018-02-02	2018-02-19	2018-03-03			2017-07-18	4	Unsupressed	Unsupressed	Supressed	Previously Initiated
4926	2017-01-31	28	2017-01-31	2016-08-08	2017-05-15																2017-04-28	1				Newly Initiated
4930	2017-02-03	40	2010-10-22	2016-10-04	2017-07-11	2016-11-08															2017-07-07	1				Previously Initiated
4961	2016-12-20	32	2008-12-17	2016-06-24	2017-03-31	2017-05-17	2017-05-21	2017-06-14													2017-03-31	1	Supressed			Previously Initiated
4995	2016-11-14	36	2008-04-18	2016-07-22	2017-04-28	2016-10-17		2016-10-17	Adherence Counseling												2017-04-17	1	Supressed			Previously Initiated
5004	2016-11-08	36	2016-11-08	2016-04-03	2017-01-08	2017-07-20	2017-07-25	2017-07-28	Adherence Counseling												2016-12-22	1	Supressed			Newly Initiated
5005	2017-02-08	29	2015-05-19	2016-07-28	2017-05-04	2017-09-25	2017-10-01				2018-02-19	2018-03-05	2018-03-19								2017-05-05	4	Supressed	Supressed		Previously Initiated
5007	2017-02-09	40	2004-12-28	2016-10-15	2017-07-22	2016-10-17	2016-10-24	2016-11-14	Adherence Counseling												2017-06-20	1	Supressed			Previously Initiated
5017	2017-02-09	36	2016-08-18	2016-09-08	2017-06-15	2017-01-05					2017-04-04					2018-06-07					2017-06-09	4	Unsupressed	Supressed	Supressed	Newly Initiated
5024	2016-09-22	27	2016-09-22	2016-07-02	2017-04-08	2017-03-13					2018-04-18	2018-05-04	2018-05-18								2017-04-20	4	Supressed	Supressed		Newly Initiated
5031	2017-02-09	36	2013-04-11	2016-08-10	2017-05-17	2017-05-09					2018-04-04	2018-04-20	2018-05-04								2017-05-20	4	Unsupressed	Supressed		Previously Initiated
5172	2017-02-15	34	2013-10-07	2016-06-25	2017-04-01	2017-01-11					2017-09-25	2017-10-01	2017-10-25								2017-04-11	4	Supressed	Supressed		Previously Initiated
5179	2017-02-10	33	2013-02-06	2016-05-22	2017-02-26	2017-10-04	2017-10-12														2017-02-18	4	Supressed			Previously Initiated
5194	2017-02-15	34	2014-12-11	2016-10-03	2017-07-10																2017-08-01	4				Previously Initiated
5196	2017-02-15	33	2010-06-29	2016-05-14	2017-02-18	2017-10-18	2017-11-06	2017-11-18													2017-02-27	4	Supressed			Previously Initiated
5199	2017-02-08	33	2013-06-19	2016-08-02	2017-05-09	2016-08-10					2017-10-02	2017-10-12	2017-11-02								2017-05-23	4	Supressed	Supressed		Previously Initiated
5207	2017-02-15	31	2014-09-09	2016-06-02	2017-03-09	2016-08-24	2016-09-13				2017-07-20					2018-01-22	2018-01-28	2018-02-22			2017-03-21	4	Supressed	Supressed	Supressed	Previously Initiated
5221	2017-02-16	20	2015-12-07	2016-09-20	2017-06-27	2017-02-16					2018-03-23	2018-04-16	2018-04-23								2017-07-04	4	Supressed	Supressed		Previously Initiated
5395	2017-02-20	27	2015-02-11	2016-09-17	2017-06-24																2017-03-31	4				Previously Initiated
5397	2017-02-20	35	2012-08-09	2016-06-28	2017-04-04	2017-03-20					2018-03-29										2017-06-01	4	Supressed	Supressed		Previously Initiated
5531	2017-02-27	21	2013-06-07	2016-08-18	2017-05-25	2017-08-07	2017-08-16	2017-09-25	Adherence Counseling												2017-06-27	1	Supressed			Previously Initiated
5532	2017-02-27	26	2012-08-03	2016-09-08	2017-06-15	2016-10-17	2016-10-24	2016-12-14	Adherence Counseling												2017-06-26	1	Supressed			Previously Initiated
5534	2017-02-27	30	2014-03-13	2016-09-02	2017-06-09	2016-10-04					2017-07-31	2017-08-02	2017-09-01	Adherence Counseling							2017-06-08	1		Supressed		Previously Initiated
5536	2017-02-22	29	2017-02-22	2016-07-08	2017-04-14	2017-10-09	2017-10-11	2017-10-31	Adherence Counseling												2017-05-10	1	Supressed			Newly Initiated
5550	2017-02-28	33	2017-02-28	2016-10-15	2017-07-22	2017-09-04					2018-01-05	2018-01-15	2018-02-05			2018-06-18	2018-07-06	2018-07-18			2017-06-27	4	Unsupressed	Supressed	Supressed	Newly Initiated
5551	2017-02-28	24	2013-08-21	2016-09-02	2017-06-09	2017-10-02					2018-03-26										2017-04-24	4	Supressed	Supressed		Previously Initiated
5556	2017-03-01	34	2016-04-20	2016-10-10	2017-07-17	2017-10-02	2017-10-10	2017-11-02			2018-05-15	2018-05-28	2018-06-15								2017-05-22	4	Supressed	Supressed		Newly Initiated
5604	2017-03-02	40	2009-12-30	2016-07-07	2017-04-13	2016-08-30	2016-09-14				2017-09-25	2017-10-01				2018-03-21	2018-04-04	2018-04-21			2017-04-07	4	Supressed	Supressed	Supressed	Previously Initiated
5626	2017-03-08	22	2008-10-16	2016-09-01	2017-06-08	2017-11-02	2017-11-09	2017-12-02			2018-05-17	2018-05-29	2018-06-17								2017-06-03	4	Supressed	Supressed		Previously Initiated
5637	2017-03-08	27	2016-11-28	2017-01-18	2017-10-25	2017-06-12					2018-01-05	2018-01-12									2017-10-23	4	Supressed	Supressed		Newly Initiated
5777	2017-03-10	28	2016-04-25	2016-12-24	2017-09-30	2017-01-10					2017-11-08	2017-11-15				2018-05-07	2018-05-16	2018-06-07			2017-09-30	4	Unsupressed	Supressed	Supressed	Previously Initiated
5781	2017-03-10	32	2014-10-06	2016-06-10	2017-03-17	2017-08-02															2017-03-20	4	Supressed			Previously Initiated
5849	2017-03-17	26	2017-03-17	2016-10-28	2017-08-04																2017-06-24	1				Newly Initiated
5970	2017-03-02	30	2017-01-12	2016-11-27	2017-09-03	2017-06-19	2017-07-10														2017-08-25	2	Supressed			Newly Initiated
5981	2017-03-03	38	2014-10-16	2016-09-23	2017-06-30	2017-11-29	2018-01-01															2	Supressed			Previously Initiated
5986	2017-03-09	26	2015-02-18	2016-09-16	2017-06-23	2017-03-09	2017-03-20															2	Supressed			Previously Initiated
5998	2017-03-09	27	2016-08-23	2016-12-06	2017-09-12	2017-03-09	2017-03-20														2017-09-15	2	Supressed			Newly Initiated
6006	2017-03-22	34	2011-12-16	2016-11-10	2017-08-17	2017-03-22															2017-08-31	4	Supressed			Previously Initiated
6062	2017-03-06	19	2017-03-06	2016-10-12	2017-07-19	2017-12-07	2018-01-02															2	Supressed			Newly Initiated
6063	2017-03-09	24	2017-03-09	2016-11-10	2017-08-17	2017-08-28	2017-09-20															2	Supressed			Newly Initiated
6119	2017-03-14	23	2014-07-18	2016-07-11	2017-04-17	2017-08-01	2017-08-04	2017-11-03	Adherence Counseling												2017-04-22	1	Supressed			Previously Initiated
6158	2017-03-27	24	2014-12-09	2016-11-15	2017-08-22	2017-09-08	2017-09-19	2017-10-09	Adherence Counseling												2017-07-28	1	Supressed			Previously Initiated
6317	2017-04-07	29	2015-04-14	2016-10-12	2017-07-19	2016-11-07	2016-11-15	2017-02-07	Adherence Counseling		2017-09-27	2017-10-03	2017-10-23	Adherence Counseling							2017-07-16	1	Supressed	Supressed		Previously Initiated
6321	2017-04-07	32	2010-11-22	2016-12-01	2017-09-07	2017-01-31	2017-04-09	2017-05-08	Adherence Counseling												2017-08-14	1	Supressed			Previously Initiated
6345	2017-04-10	32	2007-11-02	2016-07-26	2017-05-02																2017-04-14	1				Previously Initiated
6346	2017-04-10	36	2013-01-30	2016-10-10	2017-07-17	2017-03-10	2017-04-16	2017-05-10	Adherence Counseling												2017-06-09	1	Supressed			Previously Initiated
6350	2017-04-05	36	2015-01-14	2016-08-24	2017-05-31	2017-04-05					2018-03-23	2018-04-16	2018-04-23								2017-05-17	4	Supressed	Supressed		Previously Initiated
6352	2017-04-11	34	2014-11-11	2016-12-19	2017-09-25	2017-11-27	2017-12-05														2017-09-06	4	Supressed			Previously Initiated
6356	2017-04-11	22	2017-04-11	2016-10-13	2017-07-20	2017-10-02	2017-10-05	2017-11-01	Adherence Counseling												2017-07-28	1	Supressed			Newly Initiated
6412	2017-04-12	19	2015-05-20	2016-09-15	2017-06-22	2016-11-14	2016-12-18	2017-02-22	Adherence Counseling		2017-11-03	2017-11-09	2017-11-28	Adherence Counseling							2017-06-06	1	Supressed	Supressed		Previously Initiated
6413	2017-04-12	32	2015-06-05	2016-10-11	2017-07-18	2017-02-15					2017-09-12	2017-09-20	2017-11-07								2017-07-31	1		Supressed		Previously Initiated
6415	2017-04-13	29	2017-04-13	2016-11-10	2017-08-17	2017-10-02	2017-10-05	2017-10-30	Adherence Counseling												2017-08-17	1	Supressed			Newly Initiated
6444	2016-12-16	30	2015-11-30	2016-05-25	2017-03-01	2016-06-20		2016-09-19			2017-03-10		2017-06-06								2017-02-17	3	Supressed	Supressed		Newly Initiated
6446	2017-04-18	34	2007-10-22	2016-12-15	2017-09-21	2017-08-23		2017-10-05			2018-02-22		2018-04-04								2017-09-06	3	Supressed	Supressed		Previously Initiated
6448	2016-12-20	34	2007-08-21	2016-07-15	2017-04-21																2017-04-17	3				Previously Initiated
6450	2017-07-27	24	2017-07-27	2017-04-22	2018-01-27																	3				Newly Initiated
6453	2017-02-24	37	2007-03-17	2016-05-31	2017-03-07	2016-07-04		2016-09-29			2017-06-15		2017-10-05			2017-09-20		2017-11-30			2017-03-07	3	Supressed	Supressed	Supressed	Previously Initiated
6455	2016-08-29	25	2016-08-29	2016-03-16	2016-12-21																2016-12-25	3				Newly Initiated
6477	2017-04-19	35	2012-02-17	2016-12-25	2017-10-01	2017-04-19					2018-03-13	2018-04-18	2018-05-13								2017-08-14	4	Supressed	Supressed		Previously Initiated
6524	2017-02-23	36	2016-09-20	2016-06-14	2017-03-21	2017-06-22		2017-07-21													2017-03-21	3	Supressed			Newly Initiated
6534	2017-02-27	25	2016-06-27	2016-05-23	2017-02-27																	3				Newly Initiated
6539	2017-04-21	24	2014-11-10	2016-10-18	2017-07-25	2016-11-21	2016-12-18	2017-01-25	Adherence Counseling		2017-11-22	2017-12-07	2017-12-22	Adherence Counseling							2017-08-12	1	Supressed	Supressed		Previously Initiated
6541	2017-04-21	24	2014-04-07	2016-12-12	2017-09-18	2017-04-21	2017-04-27	2017-05-05	Adherence Counseling		2017-09-05	2017-09-11	2017-11-03								2017-10-06	1	Unsupressed	Supressed		Previously Initiated
6560	2017-04-24	41	2014-09-15	2016-10-07	2017-07-14	2017-01-23					2017-09-20					2018-03-21	2018-04-11	2018-04-21			2017-05-30	4	Supressed	Supressed	Supressed	Previously Initiated
6561	2017-04-24	35	2012-06-04	2016-09-27	2017-07-04	2016-10-28	2016-11-16				2017-04-24					2018-03-13	2018-03-28	2018-04-13			2017-06-03	4	Supressed	Supressed	Supressed	Previously Initiated
6563	2017-03-23	26	2015-08-28	2016-10-15	2017-07-22																	2				Previously Initiated
6565	2017-03-30	46	2014-05-29	2016-12-27	2017-10-03	2017-03-28	2017-04-23				2018-03-16										2017-09-05	2	Supressed	Supressed		Previously Initiated
6568	2017-04-06	26	2014-09-26	2016-12-15	2017-09-21	2017-04-06	2017-05-01														2017-09-15	2	Supressed			Previously Initiated
6569	2017-04-04	34	2011-05-23	2017-01-05	2017-10-12	2017-06-27	2017-07-11														2017-10-03	2	Supressed			Previously Initiated
6571	2017-04-25	28	2012-08-21	2017-01-22	2017-10-29	2017-09-25					2018-03-13	2018-03-28	2018-04-13								2017-10-24	4	Supressed	Supressed		Previously Initiated
6599	2017-03-09	34	2017-03-09	2016-09-26	2017-07-03	2017-09-04	2017-09-27				2018-02-20	2018-02-28									2017-07-24	2	Unsupressed	Supressed		Newly Initiated
6604	2017-04-27	22	2017-04-27	2016-10-13	2017-07-20	2017-10-25	2017-11-07	2017-11-22	Adherence Counseling												2017-06-22	1	Supressed			Newly Initiated
6660	2017-04-27	32	2008-08-15	2017-01-06	2017-10-13	2017-02-09		2017-04-20	ADHERENCE COUNSELLING DONE		2017-08-31		2017-11-02								2017-09-20	3	Unsupressed	Supressed		Previously Initiated
6661	2017-04-26	40	2017-04-26	2016-11-19	2017-08-26																2017-08-26	3				Newly Initiated
6662	2017-04-24	25	2017-04-24	2016-10-12	2017-07-19	2018-01-09		2018-02-06													2017-08-04	3	Supressed			Newly Initiated
6663	2017-04-24	40	2017-04-24	2016-11-03	2017-08-10	2017-10-18		2018-03-06													2017-06-24	3	Supressed			Newly Initiated
6664	2017-02-24	31	2017-03-09	2016-09-09	2017-06-16	2017-08-24		2017-10-19	ADHERENCE COUNSELLING DONE												2017-06-18	3	Unsupressed			Newly Initiated
6665	2017-02-27	27	2016-06-27	2016-10-10	2017-07-17	2017-02-27		2017-05-18	ADHERENCE COUNSELLING DONE		2017-07-13		2017-09-28								2017-07-19	3	Supressed	Supressed		Newly Initiated
6680	2017-04-27	41	2015-07-24	2016-08-08	2017-05-15	2017-09-25	2017-10-01	2017-10-25			2018-03-23	2018-04-16	2018-04-23								2017-05-09	4	Supressed	Supressed		Previously Initiated
6683	2017-03-30	24	2017-03-30	2016-11-16	2017-08-23																	2				Newly Initiated
6684	2017-07-17	28	2012-05-01	2016-12-17	2017-09-23	2017-07-17	2017-07-27														2017-09-23	2	Supressed			Previously Initiated
6687	2017-04-03	25	2017-03-31	2016-10-02	2017-07-09	2017-08-28	2017-09-20				2018-03-01	2018-03-19										2	Supressed	Supressed		Newly Initiated
6688	2017-04-04	24	2017-04-04	2017-01-23	2017-10-30	2017-10-13	2017-10-23															2	Supressed			Newly Initiated
6689	2017-04-05	22	2017-04-05	2016-07-20	2017-04-26	2017-11-22	2017-12-04														2017-04-06	2	Supressed			Newly Initiated
6690	2017-04-06	33	2016-05-16	2016-10-09	2017-07-16	2017-04-12	2017-05-06				2018-03-28	2018-04-18										2	Supressed	Supressed		Newly Initiated
6691	2017-05-02	28	2015-07-30	2016-09-27	2017-07-04	2017-09-26	2017-10-01	2017-10-26													2017-06-12	4	Unsupressed			Previously Initiated
6692	2017-05-02	21	2014-07-04	2016-09-27	2017-07-04																2017-09-09	4				Previously Initiated
6752	2017-04-04	33	2012-05-23	2016-10-18	2017-07-25	2018-04-23	2018-05-03	2018-05-23													2017-07-03	4	Supressed			Previously Initiated
6899	2017-05-15	30	2012-02-21	2016-11-11	2017-08-18	2017-02-20	2017-04-11	2017-05-15	Adherence Counseling												2017-08-18	1	Supressed			Previously Initiated
6905	2017-05-15	31	2015-09-11	2017-01-12	2017-10-19	2017-10-30	2017-11-08	2017-12-11	Adherence Counseling												2017-09-15	1	Supressed			Previously Initiated
6968	2017-04-06	52	2014-09-17	2016-12-01	2017-09-07	2017-10-06	2017-10-17															2	Supressed			Previously Initiated
6969	2017-04-03	19	2008-02-06	2016-10-15	2017-07-22	2017-11-11	2017-11-16				2018-03-05	2018-03-24	2018-04-05								2017-05-13	4	Unsupressed	Unsupressed		Previously Initiated
6970	2017-04-07	36	2015-03-06	2016-10-10	2017-07-17	2017-08-18	2017-09-19															2	Supressed			Previously Initiated
6971	2017-05-18	22	2016-07-26	2016-12-23	2017-09-29	2018-06-08	2018-06-25	2018-07-08													2017-09-06	4	Supressed			Newly Initiated
6985	2017-04-07	29	2014-11-17	2016-12-28	2017-10-04	2017-06-05	2017-06-26															2	Supressed			Previously Initiated
6987	2017-04-10	30	2010-06-15	2016-10-20	2017-07-27	2017-02-07	2017-02-23				2018-01-16	2018-01-29										2	Unsupressed	Supressed		Previously Initiated
6991	2017-04-10	29	2017-04-10	2016-09-10	2017-06-17	2018-03-07	2018-03-26															2	Supressed			Newly Initiated
6992	2017-04-10	24	2015-06-15	2016-11-20	2017-08-27																	2				Previously Initiated
6993	2017-04-10	38	2011-05-26	2016-10-03	2017-07-10	2017-02-17	2017-03-07				2017-09-07	2017-09-15										2	Supressed	Supressed		Previously Initiated
6994	2017-05-19	35	2014-10-24	2016-12-07	2017-09-13	2016-12-19	2017-01-16	2017-02-21	Adherence Counseling												2017-09-07	1	Supressed			Previously Initiated
6995	2017-04-11	38	2006-02-20	2016-11-10	2017-08-17	2017-05-04	2017-06-06														2017-08-10	2	Supressed			Previously Initiated
6996	2017-04-11	36	2016-01-14	2016-10-29	2017-08-05	2017-05-18	2017-06-15															2	Supressed			Previously Initiated
7112	2017-05-24	18	2013-03-29	2016-11-08	2017-08-15	2017-03-29			Switch to 2nd Line Regimen	3TC/TDF/ATV/r	2017-09-11	2017-09-18	2018-03-09	Adherence Counseling		2018-03-09	2018-03-14	2018-04-10	Adherence Counseling		2017-06-26	1	Unsupressed	Unsupressed	Unsupressed	Previously Initiated
7113	2017-05-24	37	2015-01-21	2016-10-27	2017-08-03	2017-01-27	2017-03-19	2017-03-27	Adherence Counseling												2017-07-05	1	Supressed			Previously Initiated
7116	2017-05-25	30	2016-08-31	2016-11-17	2017-08-24	2017-09-25	2017-10-01	2018-10-25													2017-08-24	4	Supressed			Newly Initiated
7205	2017-05-31	38	2017-05-31	2016-10-19	2017-07-26																	3				Newly Initiated
7206	2017-05-30		2017-05-30	2016-09-30	2017-07-07																	3				Newly Initiated
7228	2017-04-13	33	2017-04-13	2016-10-25	2017-08-01	2018-03-13	2018-03-26														2017-08-04	2	Supressed			Newly Initiated
7229	2017-04-18	30	2016-09-08	2017-03-09	2017-12-14	2017-03-10	2017-03-20				2017-10-02	2017-10-17										2	Supressed	Supressed		Newly Initiated
7230	2017-04-19	33	2017-04-19	2016-11-26	2017-09-02																	2				Newly Initiated
7231	2017-05-15	24	2017-05-15	2017-03-15	2017-12-20	2017-11-16	2017-11-28	2017-12-16			2018-06-21										2017-08-20	4	Supressed			Newly Initiated
7232	2017-05-25	35	2017-05-25	2016-12-27	2017-10-03	2017-11-10	2017-11-16	2017-12-10													2017-08-20	4	Supressed			Newly Initiated
7235	2017-04-26	26	2015-12-18	2017-01-15	2017-10-22	2017-10-16	2017-10-23														2017-10-20	2	Supressed			Previously Initiated
7236	2017-04-20	27	2017-04-20	2017-02-17	2017-11-24																2017-10-17	2				Newly Initiated
7249	2017-04-27	27	2017-04-27	2017-02-01	2017-11-08																2017-11-07	2				Newly Initiated
7255	2017-05-03	25	2017-03-30	2017-02-28	2017-12-05	2017-08-30	2017-09-24				2018-03-19	2018-04-16									2017-12-11	2	Supressed	Supressed		Newly Initiated
7256	2017-05-04	22	2017-05-04	2017-01-15	2017-10-22																	2				Newly Initiated
7257	2017-05-05	29	2016-09-13	2016-12-15	2017-09-21																2017-05-11	2				Newly Initiated
7258	2017-05-09	22	2017-05-09	2016-11-15	2017-08-22	2017-11-16	2017-11-23														2017-08-02	2	Unsupressed			Newly Initiated
7267	2017-05-09	29	2017-05-09	2016-11-04	2017-08-11	2017-12-01	2018-01-01														2017-08-11	2	Supressed			Newly Initiated
7281	2017-05-16	38	2017-05-16	2016-10-15	2017-07-22	2017-12-04	2018-01-02														2017-07-08	2	Supressed			Newly Initiated
7282	2017-05-16	34	2014-11-11	2017-01-15	2017-10-22	2017-09-11	2017-09-15														2017-10-30	2	Supressed			Previously Initiated
7285	2017-05-16	35	2010-02-15	2016-12-10	2017-09-16	2017-06-12	2017-06-29														2017-09-11	2	Supressed			Previously Initiated
7287	2017-05-16	28	2017-05-16	2016-10-25	2017-08-01	2017-12-28	2018-01-24														2017-06-28	2	Supressed			Newly Initiated
7290	2017-05-16	17	2012-08-22	2017-01-24	2017-10-31	2017-09-11	2017-09-15														2017-10-31	2	Supressed			Previously Initiated
7291	2017-05-17	32	2017-05-17	2016-12-17	2017-09-23	2017-12-12	2018-01-01														2017-07-18	2	Supressed			Newly Initiated
7292	2017-04-10	26	2017-04-10	2017-01-01	2017-10-08	2017-11-08					2018-04-09	2018-04-26	2018-05-09								2017-10-17	4	Supressed	Supressed		Newly Initiated
7308	2017-04-24	28	2016-09-20	2016-10-23	2017-07-30	2017-03-27					2017-09-26					2018-02-08	2018-02-27	2018-03-08			2017-07-06	4	Supressed	Supressed	Supressed	Newly Initiated
7468	2017-06-12	29	2017-06-12	2017-02-21	2017-11-28	2018-01-18	2018-01-25	2018-03-14	Adherence Counseling												2017-11-29	1	Supressed			Newly Initiated
7498	2017-06-08	24	2017-06-08	2016-10-06	2017-07-13																2017-06-24	3				Newly Initiated
7499	2017-06-15	35	2014-09-15	2016-09-08	2017-06-15	2017-06-15		2017-11-02													2017-06-16	3	Supressed			Previously Initiated
7643	2017-05-17	23	2017-02-07	2017-01-15	2017-10-22	2017-08-28	2017-09-20				2018-02-21	2018-02-28									2017-10-14	2	Supressed	Supressed		Newly Initiated
7644	2017-05-22	24	2014-08-25	2017-03-11	2017-12-16	2018-02-12	2018-02-23															2	Supressed			Previously Initiated
7645	2017-05-23	26	2017-05-23	2016-08-28	2017-06-04	2018-03-13	2018-03-28															2	Unsupressed			Newly Initiated
7650	2017-05-29	29	2014-03-11	2017-02-24	2017-12-01	2017-07-24	2017-07-30														2017-11-17	2	Supressed			Previously Initiated
7660	2017-05-29	21	2017-05-29	2016-10-23	2017-07-30	2017-12-07	2018-01-02														2017-07-03	2	Supressed			Newly Initiated
7688	2017-06-22	26	2014-10-01	2017-03-28	2018-01-02	2017-10-05		2018-01-08													2017-12-15	3	Supressed			Previously Initiated
7689	2017-06-22	14	2017-06-22	2016-11-01	2017-08-08	2018-01-22															2017-08-15	3	Supressed			Newly Initiated
7794	2017-05-30	36	2017-05-30	2016-12-15	2017-09-21	2017-11-21	2017-11-30															2	Supressed			Newly Initiated
7795	2017-05-31	28	2017-05-31	2017-01-26	2017-11-02																2017-11-07	2				Newly Initiated
7796	2017-05-31	33	2017-05-31	2016-12-19	2017-09-25	2018-02-19	2018-03-04														2017-09-28	2	Supressed			Newly Initiated
7797	2017-06-05	37	2015-02-16	2016-12-19	2017-09-25	2017-09-19	2017-09-27															2	Supressed			Previously Initiated
7801	2017-06-06	40	2014-10-13	2017-01-16	2017-10-23	2017-04-18	2017-05-08														2017-07-20	2	Supressed			Previously Initiated
7802	2017-06-08	34	2017-04-25	2017-01-15	2017-10-22	2017-11-09	2018-01-01															2	Supressed			Newly Initiated
7803	2017-06-16	32	2017-06-24	2016-12-27	2017-10-03	2017-09-11	2017-09-15														2017-10-06	2	Supressed			Newly Initiated
7804	2017-06-16	26	2016-03-23	2017-04-02	2018-01-07	2017-09-18	2017-09-27	2017-01-17													2018-01-09	2	Supressed			Previously Initiated
7805	2017-06-16	21	2017-06-21	2016-12-25	2017-10-01	2018-01-12	2018-01-29														2017-07-31	2	Supressed			Newly Initiated
7807	2017-06-22	35	2014-08-26	2017-04-04	2018-01-09	2017-08-17	2017-09-19															2	Supressed			Previously Initiated
7811	2017-07-06	23	2015-07-17	2016-10-26	2017-08-02	2017-07-06		2017-09-28													2017-08-02	3	Supressed			Previously Initiated
7820	2017-07-06	25	2015-03-09	2017-04-10	2018-01-15	2017-07-10					2018-01-04	2018-01-14	2018-02-04			2018-04-09	2018-04-26	2018-05-09			2018-01-04	4	Supressed	Unsupressed	Supressed	Previously Initiated
7829	2017-06-29	39	2011-05-05	2016-10-15	2017-07-22	2017-06-13	2017-06-28														2017-08-27	2	Supressed			Previously Initiated
7832	2017-07-03	31	2017-05-18	2016-11-07	2017-08-14	2017-11-07	2017-11-23														2017-08-22	2	Supressed			Newly Initiated
7838	2017-06-27	30	2011-02-04	2017-01-22	2017-10-29	2017-04-03	2017-04-24				2017-05-02	2017-06-01				2018-01-30	2018-02-07				2017-10-21	2	Supressed	Unsupressed	Supressed	Previously Initiated
7853	2017-07-03	31	2016-05-10	2016-11-15	2017-08-22	2017-06-05	2017-06-26				2017-10-02	2017-10-17									2017-08-22	2	Unsupressed	Supressed		Previously Initiated
7924	2017-07-06	26	2015-12-11	2017-02-15	2017-11-22																2017-12-06	2				Previously Initiated
7925	2017-07-07	34	2010-04-12	2017-03-10	2017-12-15	2017-07-07	2017-07-18				2018-02-13	2018-02-23									2017-12-05	2	Supressed	Supressed		Previously Initiated
7926	2017-07-11	23	2017-07-11	2016-12-16	2017-09-22	2018-01-24	2018-01-28														2017-09-07	2	Supressed			Newly Initiated
7927	2017-07-11	25	2017-07-11	2016-10-20	2017-07-27																	2				Newly Initiated
7928	2017-07-11	37	2016-09-13	2017-03-29	2018-01-03	2017-03-30	2017-04-27		repeat after 3 m		2017-09-04	2017-09-25										2	Unsupressed	Supressed		Previously Initiated
7933	2017-07-12	24	2017-06-28	2017-05-13	2018-02-17																	2				Newly Initiated
7937	2017-07-27	31	2013-01-10	2017-02-15	2017-11-22	2017-06-27	2017-07-11															2	Unsupressed			Previously Initiated
7940	2017-07-05	28	2013-05-15	2017-04-29	2018-02-03	2017-07-04	2017-07-11														2018-02-07	2	Supressed			Previously Initiated
7943	2017-07-04	34	2017-01-16	2017-02-10	2017-11-17																2017-11-03	2				Newly Initiated
7946	2017-07-07	23	2017-05-25	2017-02-03	2017-11-10	2017-12-05	2018-01-02														2017-11-13	2	Supressed			Newly Initiated
7956	2017-07-03	26	2016-05-24	2017-02-20	2017-11-27																2017-11-07	2				Previously Initiated
7970	2017-07-17	32	2014-11-04	2016-10-25	2017-08-01	2017-11-28	2017-12-05														2017-07-28	4	Supressed			Previously Initiated
7980	2017-07-06	32	2010-11-24	2017-04-28	2018-02-02	2017-05-31		2017-07-06			2017-09-22		2017-11-13								2017-11-11	3	Supressed	Supressed		Previously Initiated
7981	2017-07-10	34	2006-04-25	2017-03-24	2017-12-29																2017-11-06	3				Previously Initiated
7982	2017-07-06	21	2016-05-10	2017-01-31	2017-11-07	2017-04-06		2017-07-06													2017-11-07	3	Supressed			Previously Initiated
7984	2017-07-13	37	2015-04-16	2017-04-05	2018-01-10	2017-10-09	2017-10-18															2	Supressed			Previously Initiated
7985	2017-07-06	35	2016-05-11	2016-11-02	2017-08-09	2017-03-29		2017-06-08	ADHERENCE COUNSELLING DONE		2017-09-08		2017-11-27								2017-08-09	3	Unsupressed	Supressed		Newly Initiated
8017	2017-07-17	41	2011-05-18	2017-03-18	2017-12-23	2018-03-22	2018-04-09														2017-11-10	2	Supressed			Previously Initiated
8019	2017-07-18	36	2016-02-05	2016-11-03	2017-08-10	2017-02-24	2017-03-13															2	Supressed			Previously Initiated
8032	2017-07-20	27	2017-02-22	2016-11-22	2017-08-29																2017-11-19	2				Newly Initiated
8033	2017-07-21	37	2012-03-02	2017-04-12	2018-01-17	2017-09-04	2017-09-27															2	Supressed			Previously Initiated
8034	2017-07-19	21	2017-07-19	2017-03-01	2017-12-06	2018-01-31	2018-02-06														2017-12-18	2	Supressed			Newly Initiated
8036	2017-07-20	31	2017-07-20	2017-05-20	2018-02-24																	2				Newly Initiated
8047	2017-07-20	24	2015-05-22	2016-10-13	2017-07-20																	3				Previously Initiated
8049	2017-07-19	21	2017-07-19	2016-11-28	2017-09-04	2018-07-02		2018-03-13													2017-08-28	3	Supressed			Newly Initiated
8058	2017-06-28	22	2013-06-12	2017-01-20	2017-10-27	2017-04-06	2017-05-01															2	Supressed			Previously Initiated
8061	2017-07-24	30	2015-08-10	2017-02-26	2017-12-03	2018-01-16	2018-01-29														2017-11-03	2	Supressed			Previously Initiated
8062	2017-07-24	34	2011-05-23	2017-01-05	2017-10-12	2017-06-27	2017-07-11														2017-10-03	2	Supressed			Previously Initiated
8064	2017-07-24	32	2016-08-02	2016-11-19	2017-08-26	2017-04-03	2017-04-24														2017-08-21	2	Supressed			Newly Initiated
8246	2017-07-13	23	2017-07-13	2017-03-15	2017-12-20	2018-01-13					2018-06-09	2018-06-25	2018-07-09								2017-08-15	4	Supressed	Supressed		Newly Initiated
8248	2017-07-19	36	2009-05-05	2016-11-16	2017-08-23	2017-07-19					2018-01-16										2017-09-24	4	Supressed	Supressed		Previously Initiated
8285	2017-07-27	39	2011-09-08	2017-03-15	2017-12-20	2017-06-19					2018-02-06										2017-11-19	4	Supressed	Supressed		Previously Initiated
8289	2017-07-25	36	2016-01-19	2017-03-15	2017-12-20	2017-07-25					2018-01-29					2018-03-01					2017-12-15	4	Supressed	Unsupressed		Previously Initiated
8295	2017-07-28	36	2014-06-05	2017-03-19	2017-12-24	2018-03-01	2018-03-19															2	Supressed			Previously Initiated
8313	2017-08-31	34	2015-07-09	2017-06-10	2018-03-17	2017-11-13	2017-11-23														2018-02-22	2	Supressed			Previously Initiated
8315	2017-07-31	34	2014-06-20	2016-11-20	2017-08-27	2017-07-17	2017-07-27														2017-08-27	2	Supressed			Previously Initiated
8335	2017-08-02	20	2004-12-09	2017-02-08	2017-11-15	2017-09-13	2017-09-20	2017-10-13	Adherence Counseling		2017-11-10	2017-11-14	2017-12-11								2017-10-25	1	Unsupressed	Supressed		Previously Initiated
8337	2017-08-02	31	2015-05-26	2017-03-15	2017-12-20	2017-05-05	2017-05-17	2017-07-04	Adherence Counseling												2017-11-11	1	Supressed			Previously Initiated
8339	2017-08-01	27	2016-08-02	2017-02-16	2017-11-23	2017-08-01					2018-02-07	2018-02-28	2018-03-07								2017-11-11	4	Supressed	Supressed		Previously Initiated
8397	2017-08-01	33	2013-02-08	2017-01-10	2017-10-17	2017-02-16	2017-03-05				2017-08-02	2017-09-17				2017-12-21	2018-01-24					2	Supressed	Supressed	Supressed	Previously Initiated
8403	2017-08-01	37	2014-03-20	2017-04-04	2018-01-09																	2				Previously Initiated
8405	2017-08-02	25	2017-08-02	2017-01-15	2017-10-22																	2				Newly Initiated
8407	2017-08-02	28	2017-02-17	2017-03-16	2017-12-21	2017-09-25	2017-10-16															2	Supressed			Newly Initiated
8459	2017-08-03	35	2017-04-27	2017-01-20	2017-10-27	2017-12-04	2018-01-02														2017-11-07	2	Supressed			Newly Initiated
9083	2017-08-18	41	2017-08-18	2017-01-07	2017-10-14																2017-10-14	3				Newly Initiated
9101	2017-08-16	34	2011-05-13	2017-03-30	2018-01-04	2017-09-11	2017-09-15														2018-01-13	2	Supressed			Previously Initiated
9105	2017-08-21	32	2012-08-09	2017-06-11	2018-03-18	2018-02-05	2018-02-13														2018-03-16	2	Supressed			Previously Initiated
9109	2017-08-14	34	2006-12-06	2016-11-07	2017-08-14	2017-02-08	2017-02-22				2018-03-05	2018-03-19									2017-08-23	2	Supressed	Supressed		Previously Initiated
9233	2017-08-22	41	2015-12-18	2017-06-22	2018-03-29																	2				Previously Initiated
9237	2017-08-24	43	2012-04-19	2017-05-31	2018-03-07	2017-09-01	2017-09-24															2	Supressed			Previously Initiated
9315	2017-08-28	27	2017-08-28	2017-03-02	2017-12-07	2018-02-19	2018-03-05	2018-03-19													2018-01-07	4	Supressed			Newly Initiated
9389	2017-08-29	29	2011-05-04	2017-05-08	2018-02-12	2017-08-29	2017-09-06	2017-09-27	Adherence Counseling												2018-01-03	1	Supressed			Previously Initiated
9391	2017-07-10	34	2013-05-17	2017-03-21	2017-12-26	2017-05-09	2017-05-18	2017-06-21	Adherence Counseling		2017-10-25	2017-11-07	2017-12-15	Adherence Counseling							2017-12-26	1	Supressed	Supressed		Previously Initiated
9393	2017-08-07	21	2016-09-02	2016-12-12	2017-09-18	2017-09-14	2017-09-22	2017-11-06	Adherence Counseling												2017-10-13	1	Supressed			Newly Initiated
9423	2017-08-24	29	2013-06-14	2017-06-09	2018-03-16	2018-02-12	2018-02-23														2018-03-08	2	Supressed			Previously Initiated
9427	2017-08-24	31	2009-01-20	2017-07-15	2018-04-21	2017-07-17	2017-07-30														2018-05-02	2	Supressed			Previously Initiated
9433	2017-08-24	35	2016-08-15	2017-03-05	2017-12-10	2017-05-18	2017-06-15				2017-08-28	2017-09-20									2017-10-09	2	Unsupressed	Supressed		Previously Initiated
9437	2017-08-28	31	2009-06-15	2017-03-05	2017-12-10	2017-06-14	2017-06-28														2017-10-23	2	Supressed			Previously Initiated
9459	2017-08-02	30	2017-08-02	2017-04-16	2018-01-21																	4				Newly Initiated
9461	2017-08-30	26	2017-08-30	2017-02-12	2017-11-19	2018-03-06	2018-03-24	2018-04-06													2017-11-19	4	Unsupressed			Newly Initiated
9499	2017-08-31	22	2010-06-09	2017-07-06	2018-04-12																2018-04-16	2				Previously Initiated
9653	2017-09-05	27	2011-04-19	2017-04-30	2018-02-04	2017-10-03															2018-01-24	4	Unsupressed			Previously Initiated
9719	2017-09-04	34	2016-07-22	2017-04-24	2018-01-29																2018-02-06	2				Previously Initiated
9723	2017-09-06	32	2017-09-06	2017-07-15	2018-04-21	2017-10-04	2017-10-12															4	Supressed			Newly Initiated
9809	2017-09-08	33	2015-03-03	2017-03-13	2017-12-18	2017-08-15					2018-03-01	2018-03-23									2017-12-18	4	Supressed	Unsupressed		Previously Initiated
9811	2017-08-24	36	2017-08-24	2017-04-07	2018-01-12	2018-02-08	2018-02-27	2018-03-08													2018-01-12	4	Supressed			Newly Initiated
9863	2017-09-08	32	2016-04-04	2017-03-15	2017-12-20	2017-09-08	2017-09-15														2017-12-23	2	Supressed			Previously Initiated
9865	2017-09-08	18	2014-06-16	2017-01-28	2017-11-04	2017-05-15	2017-06-14				2017-09-08	2017-09-15										2	Unsupressed	Unsupressed		Previously Initiated
9867	2017-09-07	29	2014-04-24	2017-03-15	2017-12-20	2017-09-07	2017-09-15															2	Supressed			Previously Initiated
9869	2017-09-07	33	2017-09-07	2017-05-31	2018-03-07																	2				Newly Initiated
10049	2017-09-11	20	2008-02-12	2017-01-26	2017-11-02	2018-01-08	2018-01-28															2	Supressed			Previously Initiated
10083	2017-09-14	25	2017-09-14	2017-03-18	2017-12-23																	3				Newly Initiated
10085	2017-09-13	25	2015-05-04	2017-04-26	2018-01-31	2017-09-14		2018-01-03													2018-01-31	3	Supressed			Previously Initiated
10087	2017-09-05	41	2010-07-30	2017-01-26	2017-11-02	2017-09-06		2017-11-09			2018-02-07		2018-03-26	ADHERENCE COUSELLING							2017-10-25	3	Supressed	Unsupressed		Previously Initiated
10091	2017-09-05	36	2017-09-06	2017-02-05	2017-11-12	2018-03-15		2018-04-18													2017-11-09	3	Supressed			Newly Initiated
10389	2017-09-14	28	2012-10-31	2016-12-25	2017-10-01	2017-08-15					2018-02-06										2017-09-18	4	Supressed	Supressed		Previously Initiated
10391	2017-09-21	22	2017-05-05	2017-02-15	2017-11-22	2017-11-08															2017-09-30	4	Supressed			Newly Initiated
10403	2017-09-19	32	2007-06-29	2017-04-15	2018-01-20	2017-09-19	2017-09-22	2017-10-24	Adherence Counseling												2018-01-10	1	Supressed			Previously Initiated
10407	2017-09-18	30	2011-08-05	2017-02-05	2017-11-12	2017-09-18	2017-09-22	2017-10-04	Adherence Counseling												2017-11-12	1	Supressed			Previously Initiated
10451	2017-09-19	37	2016-03-02	2017-06-12	2018-03-19	2017-08-22	2017-09-19															2	Supressed			Previously Initiated
10453	2017-09-19	39	2011-08-19	2017-03-28	2018-01-02	2017-11-15	2017-11-23															2	Supressed			Previously Initiated
10459	2017-09-25	37	2010-11-10	2017-01-16	2017-10-23	2017-07-19					2018-01-16										2017-09-30	4	Supressed	Supressed		Previously Initiated
10699	2017-09-22	28	2012-12-27	2017-04-04	2018-01-09	2017-06-23	2017-07-05														2018-01-02	2	Supressed			Previously Initiated
10703	2017-09-26	24	2015-04-15	2017-02-27	2017-12-04	2017-05-22	2017-06-18														2017-11-15	2	Supressed			Previously Initiated
10705	2017-09-19	34	2016-09-13	2017-04-14	2018-01-19	2017-04-25	2017-05-17				2018-01-30	2018-02-06									2017-12-18	2	Supressed	Supressed		Previously Initiated
10711	2017-09-27	38	2010-10-06	2017-04-16	2018-01-21	2017-10-19	2017-11-06				2018-01-22										2017-12-27	4	Supressed	Supressed		Previously Initiated
10713	2017-09-27	31	2016-08-10	2017-05-12	2018-02-16	2017-10-18	2017-11-05	2017-11-18			2018-04-26	2018-05-07	2018-05-26								2018-02-11	4	Supressed	Supressed		Previously Initiated
10883	2017-09-29	35	2015-07-21	2017-03-07	2017-12-12	2018-02-28	2018-03-19		collect new sample													2	Collect New Sample			Previously Initiated
10891	2017-09-26	32		2017-06-13	2018-03-20	2017-12-11	2018-01-01														2018-03-25	2	Supressed			Previously Initiated
10973	2017-09-19	23	2015-01-14	2017-04-20	2018-01-25	2017-09-19		2018-01-11													2017-12-28	3	Supressed			Previously Initiated
10985	2017-09-15	32	2017-09-15	2017-02-02	2017-11-09	2018-02-28		2018-03-28													2017-10-22	3	Supressed			Newly Initiated
10989	2017-09-20	29	2017-09-20	2017-05-22	2018-02-26	2018-03-22		2018-04-04	NO CLINICAL ACTION TAKEN												2018-02-08	3	Unsupressed			Newly Initiated
11079	2017-10-05	31	2016-05-24	2017-02-17	2017-11-24	2017-10-05	2017-10-11	2017-11-05													2017-11-10	4	Supressed			Previously Initiated
11081	2017-10-03	33	2014-08-01	2017-05-23	2018-02-27	2017-11-21	2017-11-30														2018-02-23	2	Supressed			Previously Initiated
11083	2017-10-03	39	2017-10-03	2017-03-15	2017-12-20																2017-12-15	2				Newly Initiated
11087	2017-10-04	30	2017-10-04	2017-03-20	2017-12-25																	2				Newly Initiated
11097	2017-10-04	41	2009-08-14	2017-05-28	2018-03-04	2017-07-18	2017-07-27														2018-02-04	2	Supressed			Previously Initiated
11179	2017-10-10	39	2006-04-24	2017-06-10	2018-03-17	2017-10-10		2017-12-08			2018-03-15		2018-04-05								2018-03-16	3	Supressed	Supressed		Previously Initiated
11311	2017-10-04	33	2015-10-18	2017-02-15	2017-11-22	2017-05-25	2017-06-22														2017-12-14	2	Supressed			Previously Initiated
11313	2017-10-05	30	2015-07-15	2017-02-15	2017-11-22	2017-09-08	2017-09-15		repeat after3m													2	Unsupressed			Previously Initiated
11413	2017-09-29	28	2016-01-22	2017-05-03	2018-02-07																2018-02-07	1				Previously Initiated
11417	2017-09-20	28	2010-11-01	2017-04-10	2018-01-15	2017-09-20	2017-10-02	2017-11-17	Adherence Counseling												2018-01-02	1				Previously Initiated
11449	2017-10-13	38		2017-02-17	2017-11-24	2017-10-16	2017-10-23														2017-11-13	2	Supressed			Previously Initiated
11451	2017-10-13	25	2017-05-17	2017-06-18	2018-03-25	2018-03-01	2018-03-19														2018-03-31	2	Supressed			Newly Initiated
11453	2017-10-13	18	2006-01-04	2017-03-23	2017-12-28	2017-08-25	2017-09-20				2018-02-02	2018-02-18									2017-12-18	2	Unsupressed	Supressed		Previously Initiated
11475	2017-10-10	21	2015-05-04	2017-06-07	2018-03-14	2017-12-08	2017-12-15	2018-01-10	Adherence Counseling												2018-03-29	1	Supressed			Previously Initiated
11481	2017-09-29	31	2015-02-24	2017-04-03	2018-01-08	2017-11-03	2017-11-09	2017-12-19	Adherence Counseling												2017-12-30	1	Supressed			Previously Initiated
11485	2017-10-11	32	2014-12-15	2017-05-26	2018-03-02	2018-03-09	2018-03-14	2018-04-09	Adherence Counseling												2018-03-01	1	Supressed			Previously Initiated
11501	2017-10-16	27	2012-01-22	2017-07-05	2018-04-11	2017-08-30	2017-09-07	2017-09-27	Adherence Counseling		2018-05-14										2018-04-02	1	Supressed			Previously Initiated
11545	2017-10-16	37	2015-07-20	2017-04-25	2018-01-30	2017-10-16	2017-10-29														2018-01-17	4	Supressed			Previously Initiated
11549	2017-10-13	22	2015-01-12	2017-04-04	2018-01-09	2018-02-06	2018-02-14														2018-01-16	2	Supressed			Previously Initiated
11553	2017-10-16	31	2011-11-14	2017-01-02	2017-10-09	2018-03-14	2018-03-28															2	Supressed			Previously Initiated
11555	2017-10-17	39	2011-03-11	2017-07-01	2018-04-07	2017-12-27	2018-01-26															2	Unsupressed			Previously Initiated
11769	2017-10-18	39	2008-02-04	2017-04-29	2018-02-03	2018-01-22	2018-01-28	2018-02-22													2018-03-03	4	Supressed			Previously Initiated
11939	2017-10-23	41	2006-05-30	2017-08-14	2018-05-21	2017-09-18		2017-10-23	REGIMEN SWITCHED	TDF/3TC/EFV	2018-02-21		2018-03-15									3	Unsupressed	Unsupressed		Previously Initiated
11941	2017-10-16	24	2017-10-16	2017-03-15	2017-12-20																	3				Newly Initiated
12131	2017-10-17	25	2017-07-17	2017-02-11	2017-11-18	2017-12-19	2017-12-28														2017-11-05	2	Supressed			Newly Initiated
12137	2017-10-16	28	2014-07-16	2017-05-06	2018-02-10	2017-12-19	2017-12-28															2	Supressed			Previously Initiated
12185	2017-11-02	31	2016-04-21	2017-02-02	2017-11-09	2017-12-11	2018-01-09														2017-11-03	4	Supressed			Previously Initiated
12273	2017-11-06	21	2017-11-06	2017-04-18	2018-01-23																	4				Newly Initiated
12377	2017-09-18	27	2015-04-13	2017-04-29	2018-02-03	2017-11-13	2017-11-16														2018-01-05	4	Supressed			Previously Initiated
12385	2017-11-07	40	2014-07-15	2017-08-28	2018-06-04	2018-02-06	2018-02-14														2018-04-26	2	Supressed			Previously Initiated
12389	2017-11-01	40	2017-03-20	2017-04-20	2018-01-25	2017-09-21	2017-10-05															2	Supressed			Newly Initiated
12397	2017-11-08	24	2014-11-12	2017-08-21	2018-05-28																2018-06-05	2				Previously Initiated
12409	2017-11-09	37	2009-10-08	2017-06-07	2018-03-14	2018-03-26	2018-04-18															2	Supressed			Previously Initiated
12411	2017-11-09	19	2017-11-09	2017-03-18	2017-12-23																	2				Newly Initiated
12413	2017-09-06	32	2016-05-20	2017-03-27	2018-01-01	2017-09-06	2017-09-12	2017-09-29	Adherence Counseling												2018-03-03	1	Supressed			Previously Initiated
12421	2017-11-02	38	2017-10-19	2017-09-27	2018-07-04																	4				Newly Initiated
12577	2017-11-15	25	2016-08-16	2017-09-23	2018-06-30	2017-11-15	2017-11-28	2017-12-15													2018-06-16	4	Supressed			Previously Initiated
12601	2017-11-14	31	2016-09-02	2017-07-30	2018-05-06																	2				Previously Initiated
12603	2017-11-15	39	2011-08-12	2017-09-01	2018-06-08	2017-09-25	2017-10-16				2018-02-12	2018-02-23									2018-06-04	2	Supressed	Supressed		Previously Initiated
12647	2017-11-20	23	2017-01-18	2017-09-05	2018-06-12																2018-05-11	1				Previously Initiated
12649	2017-11-06	18	2005-10-22	2017-06-02	2018-03-09	2017-10-04	2017-10-05	2017-11-06	Adherence Counseling												2018-03-09	1	Supressed			Previously Initiated
12653	2017-11-17	30	2017-11-17	2017-08-13	2018-05-20	2018-05-03	2018-05-18	2018-05-29			2018-05-29	2018-06-07									2018-05-15	4	Supressed	Supressed		Newly Initiated
12655	2017-11-17	32	2017-11-17	2017-06-14	2018-03-21																	1				Newly Initiated
12671	2017-11-20	39	2015-03-09	2017-09-23	2018-06-30	2018-05-07																1				Previously Initiated
12675	2017-11-21	32	2014-07-11	2017-04-10	2018-01-15	2017-05-17	2017-05-21	2017-06-16	Adherence Counseling		2018-03-15	2018-03-18	2018-04-11	Adherence Counseling							2018-01-28	1	Supressed	Supressed		Previously Initiated
12701	2017-11-21	33	2014-04-08	2017-04-22	2018-01-27	2017-11-21	2017-11-28	2017-12-21													2018-01-13	4	Supressed			Previously Initiated
12715	2017-11-06	30	2017-11-06	2017-04-28	2018-02-02																2017-12-20	3				Newly Initiated
12753	2017-11-16	31	2011-05-16	2017-04-20	2018-01-25																2018-01-24	3				Previously Initiated
12757	2017-11-27	39	2015-03-11	2017-05-13	2018-02-17	2017-11-27		2018-01-31													2018-02-03	3	Supressed			Previously Initiated
12763	2017-11-29	43	2008-06-17	2017-06-15	2018-03-22	2017-08-30	2017-09-15	2017-09-30													2018-03-08	4	Supressed			Previously Initiated
12769	2017-11-23	27	2015-01-14	2017-09-08	2018-06-15	2017-12-29	2018-01-24														2018-06-25	2	Supressed			Previously Initiated
12771	2017-11-22	38	2017-11-13	2017-02-15	2017-11-22																2017-11-29	2				Newly Initiated
12773	2017-11-23	19	2016-04-14	2017-08-20	2018-05-27	2017-09-07	2017-09-15															2	Supressed			Previously Initiated
12775	2017-11-27	33	2015-06-03	2017-07-18	2018-04-24	2018-02-15	2018-02-22														2018-02-27	2	Supressed			Previously Initiated
12777	2017-11-27	34	2013-08-22	2017-09-05	2018-06-12	2017-10-30	2017-11-02														2018-06-21	2	Supressed			Previously Initiated
12779	2017-11-23	43	2017-11-23	2017-08-17	2018-05-24																2018-05-11	2				Newly Initiated
12781	2017-11-23	36		2017-02-18	2017-11-25																2017-11-25	2
12783	2017-11-29	25	2015-09-11	2017-07-11	2018-04-17																	2				Previously Initiated
12785	2017-11-29	26	2007-06-13	2017-09-27	2018-07-04	2018-01-15	2018-01-29														2018-06-04	2	Supressed			Previously Initiated
12787	2017-11-21	31	2016-02-16	2017-05-05	2018-02-09	2017-06-06	2017-06-27				2017-12-19	2017-12-28									2018-01-22	2	Supressed	Supressed		Previously Initiated
12793	2017-11-13	38	2017-11-13	2017-04-24	2018-01-29																2018-01-29	3				Newly Initiated
12799	2017-11-30	25	2017-11-30	2017-09-06	2018-06-13	2018-06-08	2018-06-25	2018-07-08														4	Supressed			Newly Initiated
12815	2017-12-04	41	2015-03-24	2017-08-10	2018-05-17	2018-03-05	2018-03-28	2018-05-05													2018-05-03	4	Supressed			Previously Initiated
12817	2017-12-04	29	2016-03-24	2017-08-26	2018-06-02	2017-12-04	2018-01-12	2018-02-05			2018-02-05	2018-02-21	2018-03-05									4	Unsupressed	Unsupressed		Previously Initiated
12821	2017-12-05	30	2017-08-25	2017-09-04	2018-06-11	2018-03-09																3	Supressed			Newly Initiated
12827	2017-11-30	38	2009-10-14	2017-03-16	2017-12-21	2017-04-11	2017-05-08				2017-11-30	2018-01-01										2	Supressed	Supressed		Previously Initiated
12833	2017-11-29	23	2017-11-14	2017-08-07	2018-05-14																2018-07-07	2				Newly Initiated
12835	2017-12-04	35	2011-02-10	2017-06-15	2018-03-22	2017-06-22	2017-07-05														2018-03-07	2	Supressed			Previously Initiated
12853	2017-12-04	30	2014-11-17	2017-09-11	2018-06-18																2018-06-21	2				Previously Initiated
12855	2017-12-04	24	2015-11-23	2017-05-11	2018-02-15	2017-05-18	2017-06-15															2	Unsupressed			Previously Initiated
12867	2017-12-08	44	2016-04-20	2017-06-17	2018-03-24																2018-03-24	3				Previously Initiated
12895	2017-12-08	32	2017-12-08	2017-05-20	2018-02-24																2018-02-24	4				Newly Initiated
12915	2017-12-06	31	2013-06-07	2017-09-21	2018-06-28																	2				Previously Initiated
12917	2017-12-11	30	2011-10-11	2017-04-08	2018-01-13	2017-07-11	2017-07-18														2017-12-17	2	Supressed			Previously Initiated
12935	2017-12-14	26	2017-12-14	2017-08-02	2018-05-09	2018-06-05	2018-06-21														2018-05-10	4	Supressed			Newly Initiated
12937	2017-12-13	27	2014-06-17	2017-07-19	2018-04-25	2018-01-15															2018-03-10	4	Supressed			Previously Initiated
12939	2017-12-08	24	2017-12-18	2017-09-15	2018-06-22	2018-06-18															2018-06-17	4				Newly Initiated
12941	2017-12-14	35	2010-11-25	2017-07-31	2018-05-07	2017-12-14	2017-12-29															2	Supressed			Previously Initiated
12943	2017-12-14	37	2013-03-25	2017-05-17	2018-02-21	2017-11-09	2018-01-23															2	Supressed			Previously Initiated
12945	2017-12-19	30	2017-12-19	2017-10-25	2018-08-01																	2				Newly Initiated
12947	2017-12-19	33	2016-08-29	2017-09-17	2018-06-24	2017-11-02	2017-11-09														2018-06-25	2	Supressed			Previously Initiated
13013	2017-10-02	23	2017-10-02	2017-05-05	2018-02-09	2018-03-14	2018-04-04														2018-01-30	4	Supressed			Newly Initiated
13081	2017-12-27	33	2015-09-22	2017-06-24	2018-03-31																2018-02-17	4				Previously Initiated
13083	2018-01-08	32	2010-01-28	2017-06-22	2018-03-29	2017-07-17					2018-01-08	2018-01-17	2018-02-08								2018-02-27	4	Supressed	Unsupressed		Previously Initiated
13109	2017-12-28	35	2017-12-28	2017-06-10	2018-03-17																	2				Newly Initiated
13111	2018-01-02	27	2014-04-24	2017-07-26	2018-05-02																	2				Previously Initiated
13113	2018-01-11	28	2015-05-26	2017-08-01	2018-05-08	2017-09-29	2017-10-05				2018-01-10										2018-05-16	4	Supressed	Supressed		Previously Initiated
13117	2018-01-08	22	2018-01-08	2017-06-29	2018-04-05																2018-04-05	3				Newly Initiated
13119	2017-12-28	20	2017-12-28	2017-06-24	2018-03-31																2018-03-31	3				Newly Initiated
13137	2018-01-09	20	2018-01-09	2017-07-27	2018-05-03																	2				Newly Initiated
13147	2018-01-11	40	2016-08-18	2017-07-20	2018-04-26	2018-03-19	2018-04-16															2	Supressed			Previously Initiated
13149	2018-01-09	38	2014-07-21	2017-04-26	2018-01-31	2017-05-18	2017-06-15															2	Supressed			Previously Initiated
13171	2018-01-08	34	2007-08-13	2017-09-22	2018-06-29																	2				Previously Initiated
13175	2018-01-11	35	2017-11-16	2017-08-09	2018-05-16																2018-01-15	2				Newly Initiated
13193	2018-01-16	23	2016-04-06	2017-11-22	2018-08-29																	2				Previously Initiated
13219	2018-01-15	25	2018-01-15	2017-07-26	2018-05-02																	3				Newly Initiated
13227	2018-01-09	26	2018-01-09	2017-06-18	2018-03-25	2018-07-01															2018-03-16	4				Newly Initiated
13229	2018-01-22	34	2013-02-12	2017-04-24	2018-01-29	2017-06-22					2018-01-22										2018-03-01	4	Supressed	Supressed		Previously Initiated
13233	2018-01-22	36	2014-09-04	2017-10-13	2018-07-20	2018-01-20																4	Supressed			Previously Initiated
13247	2018-01-23	39	2008-09-16	2017-08-15	2018-05-22	2018-04-12	2018-04-26														2018-06-05	4	Supressed			Previously Initiated
13249	2018-01-15	29	2012-08-27	2017-07-15	2018-04-21	2017-12-11	2017-12-20														2018-04-10	4	Supressed			Previously Initiated
13251	2018-01-19	37	2018-01-19	2017-05-25	2018-03-01																2018-05-24	4				Newly Initiated
13253	2018-01-24	21	2017-07-06	2017-11-15	2018-08-22	2018-01-23	2018-01-30	2018-02-23														4	Unsupressed			Newly Initiated
13255	2018-01-22	27	2018-01-22	2017-07-15	2018-04-21																2018-04-17	4				Newly Initiated
13271	2018-01-22	41	2009-12-14	2017-10-23	2018-07-30																	3				Previously Initiated
13273	2018-01-22	35	2014-06-11	2017-08-18	2018-05-25	2018-01-22		2018-03-21														3	Supressed			Previously Initiated
13343	2018-01-16	22	2018-01-16	2017-06-15	2018-03-22																2018-02-25	3				Newly Initiated
13345	2018-01-18	42	2016-06-21	2017-07-01	2018-04-07	2018-03-19															2018-03-24	3	Supressed			Previously Initiated
13347	2018-01-29	33	2014-02-21	2017-06-19	2018-03-26																2018-02-26	3				Previously Initiated
13391	2018-02-09	32	2018-02-09	2017-07-10	2018-04-16																2018-03-03	3				Newly Initiated
13393	2018-02-16	25	2017-09-26	2017-09-27	2018-07-04																	3				Newly Initiated
13397	2018-02-22	21	2017-05-22	2017-10-21	2018-07-28																	3				Newly Initiated
13413	2018-03-05	39	2010-11-28	2017-08-23	2018-05-30																2018-05-30	3				Previously Initiated
